# Supplementary material for: General practitioners' role in cancer care: a French-Norwegian study
Source: BMC Res Notes. 2009 Sep 29;2:200. doi: 10.1186/1756-0500-2-200 (PMC2761931; doi:10.1186/1756-0500-2-200)
Supplement: Additional file 1 — Patient questionnaire, English version. Questionnaire with data about each cancer patient, completed by the patient's general practitioner [file 1756-0500-2-200-S1.XLS]

## Sheet: ENGLISH QUESTIONNAIRE COM RM 
	COMMON QUESTIONNAIRE (pilot)
Date of filling in the questionnaire									1	9
Sheet number					1
General practitioner's code
Patient's code
GENERAL INFORMATION
1- Patient's year of birth
2- Patient's gender		(INSCRIBE F OR M)
3- Date of your first consultation with this patient									1	9
4- Year of the diagnosis of cancer
5- From what cancer is (was) suffering the patient ?
	— breast
	— uterus
	— ovary
	— lung
	— colon-rectum
	— prostate
	— other	(specify)
6- Date of your last consultation with this patient									1	9
7- At this moment is the patient :			(fill in one cell only)
	— healthy without any cancer treatment
	— under active medical treatment
	— in terminal stage
8- When filling in the questionnaire, indicate if :
			(fill in one cell only)
	— you are now in touch with the patient
	— the patient is deceased from cancer
	— the patient is deceased from another cause
	— you lost touch with the patient
I PRIMARY AND SECONDARY PREVENTION
				(fill in one cell only)
9- When seeing the patient before the diagnosis of cancer, did you warn					yes			no			dnk
him/her of risks related to his/her lifestyle, environment, previous
family history ?
10- When seeing the patient before the diagnosis of cancer, did you make					yes			no			dnk
any specific examination during the consultation or prescribe any specific
cancer screening test without clinical evidence to suggest the cancer ?
11- Might the patient find in your practice any information on the					yes			no			dnk
prevention or the screening tests for that cancer ?
II DISCOVERY AND DIAGNOSIS OF THE CANCER
				(fill in one cell only)
12- Are you the originator of the discovery of this cancer ?					yes			no
13- Do you know in which circumstances cancer was discovered ?					yes			no
	IF YES	How was that cancer discovered ?
				(fill in one cell only)
		— from clinical examination or test following
		cancer suspicion
		— by chance, from cancer screening test
		(possibly issuing from guide lines)
		— by chance from clinical examination or test
		whilst treating another disease
14- Was the discovery of cancer induced by the patient's fear of					yes			no			dnk
having cancer ?
15- Was the diagnosis confirmed by tests that you arranged ?					yes			no
	IF YES	ANSWER QUESTIONS 16, 17, 18
	IF NO	GO DIRECTLY TO QUESTION 19
16- Were those tests (confirming the diagnosis) performed from any					yes			no
biopsy or smear that you made ?
17- Which organisations did you choose in order to perform the tests that confirmed
cancer diagnosis ?				(fill in one cell only)
	— one (or several) private organisation(s)
	— one (or several) NHS organisation(s)			(public)
	— private and NHS organisations
18- How long did the patient wait for the first appointment in one of those organisations ?
	— less than one week
	— one or two weeks (within a fortnight)
	— two to four weeks
	— more than four weeks
	— you don't have the information
		GO TO QUESTION 20
19- If cancer diagnosis was not confirmed by tests that you arranged, where was it finally
confirmed ?
		CHOOSE BETWEEN 19A, 19B, 19C, 19D
	19A- In the organisation which you directly referred the
	patient to, as soon as cancer was discovered
		WAS THIS		(fill in one cell only)
	— in a private organisation
	— in a NHS organisation		(or public)
	How long did the patient wait for an appointment ?
		— less than one week
		— one or two weeks (within a fortnight)
		— two to four weeks
		— more than four weeks
		— you don't have the information
	19B- In an organisation that the patient chose by himself
	(herself)
		COULD YOU PRECISE			yes			no
		IF YES
	— in a private organisation
	— in a NHS organisation		(or public)
	19C- No answer : diagnosis was not confirmed through
	specific tests
	19D- You don't have the information
Sheet number					2
General practitioner's code
Patient's code
III TREATMENT AND INITIAL FOLLOW UP
20- Where was the initial cancer treatment performed ?
		(fill in one cell only)
	— in a private organisation
	— in a NHS organisation		(or public)
	— in patient's house with the therapeutic team
	— in patient's house by yourself only
	— you don't have the information
	IF YOU DON'T HAVE THE INFORMATION GO TO QUESTION 30
21- Were you involved in the choice ot the treatment organisation ?					yes			no
	IF YES	ANSWER QUESTIONS 22 TO 25
	IF NO	GO DIRECTLY TO QUESTION 26
22- How did you make your referral involved ?
		(fill in one cell only)
	— you had a direct contact
	— you mailed
	— you faxed
	— you e-mailed
	— you phoned
	— you do not remember
23- Were you informed of the beginning of the treatment by the					yes			no
therapeutic team ?
24- How long did the patient wait for that ?
		— less than one week
		— one or two weeks (within a fortnight)
		— two to four weeks
		— more than four weeks
		— you don't have the information
25- What made you refer to the chosen team ?
		(several possible answers)
		— the centre is close to the patient's house
		— you followed the request of the patient
		or of his/her family
		— you have a personal relationship with
		the therapeutic team
		— the team or the centre has a good name
26- Were you informed of the initial treatment protocol ?					yes			no
27- Were you involved in choosing the initial treatment protocol ?					yes			no
	IF YES	(several possible answers)
		— concerning surgical treatment
		— concerning chemotherapy
		— concerning radiotherapy
28- Was there a second opinion on the treatment ?					yes			no			dnk
	IF YES	— at your request
		— at the request of the patient or of the
		patient's family
29- Were you explicitly informed of the side effects of the treatment ?					yes			no
30- Did you treat any side effects ?					yes			no
	IF YES	— was it an opportunity to have contact			yes			no
		(again) with the therapeutic team ?
31- Who is (or was) performing the follow-up of the patient during the first year after
initial treatment ?
		(several possible answers)
		— the therapeutic team
		— you
		— another doctor
		— you don't have the information
IV MID TERM AND LONG TERM FOLOW UP
32- Who is (or was) performing the follow-up of the patient between the second and the fifth
year after initial treatment ?
		(several possible answers)
		— the therapeutic team
		— you
		— another doctor
		— no answer because of the situation of
		the patient
		— you don't have the information
33- Who is (or was) performing the follow-up of the patient between the sixth and the tenth
year after initial treatment ?
		(several possible answers)
		— the therapeutic team
		— you
		— another doctor
		— no answer because of the situation of
		the patient
		— you don't have the information
34- Who is (or was) performing the follow-up of the patient beyond ten years after initial
treatment ?
		(several possible answers)
		— the therapeutic team
		— you
		— another doctor
		— no answer because of the situation of
		the patient
		— you don't have the information
IF YOU ARE (WERE) NOT INVOLVED IN THE FOLLOW-UP OF THE PATIENT,
		GO TO QUESTION 36
35— If you are (were) involved in the follow-up of the patient, what are (were) you doing ?
	(several possible answers)
	— you are giving (gave) part of chemotherapy
	— you arrange(d) biological tests in order to follow up
	the effects of treatment
	— you arrange(d) tests in order to follow up the evolution
	of cancer (metastases)
	— you precribe(d) complementary treatments
	(radiotherapy, physiotherapy, psychotherapy, etc.)
36- Have you treated this patient for other diseases since cancer was					yes			no
diagnosed ?
	IF YES	— was it an opportunity to have contact			yes			no
		(again) with the therapeutic team ?
37- Did the cancer have a poor outcome ?					yes			no			dnk
	IF YES	Were you involved in the treatment corresponding to this
		worsening or relapse ?
			(fill in one cell only)
			— yes alone
			— yes with the therapeutic team
			— not at all
38- Were morphine related drugs prescribed to treat your patient's pain					yes			no
at home ?
	IF YES	Who prescribed these drugs ?
		(several possible answers)
		— you
		— the therapeutic team
		— specialists in pain treatment
V RELATIONSHIP WITH THE PATIENT, WITH THE PATIENT'S FAMILY
39- Was the patient informed of the cancer diagnosis ?					yes			no
	IF YES	Who informed him/her ?
	(several possible answers)		— you
			— another doctor
			— anybody else
		specify
40- Was the patient's family informed of the cancer diagnosis ?					yes			no			dnk
	IF YES	Who informed the family ?
	(several possible answers)		— you
			— the patient
			— another doctor
			— anybody else
		specify
41- Was the word "cancer" used any day in the presence of the patient ?					yes			no			dnk
	IF YES	Who used the word ?
	(several possible answers)		— you
			— another doctor
			— anybody else
		specify
42- Who is (was) involved in care management for this patient (except you and the
therapeutic team) ?
		(several possible answers)
		— nobody
		— other(s) health professional(s)
		— social worker
		— family, friends
		— association of patients
		— you don't have the information
Sheet number					3
General practitioner's code
Patient's code
VI ADMINISTRATIVE MANAGEMENT
43- Were you involved in any administrative process related to your					yes			no
patient's cancer ?
	IF YES	What process ?
		(several possible answers)
		— request for total financial coverage of
		the charges supported by the patient
		because of cancer treatment and care
		— request for benefits in case of
		work stopping
		— request for social benefits (home
		asssistance, disability benefit, etc.)
		— other
		(specify)
44- Were you responsible, at any stage of the cancer process, in					yes			no
coordinating home care for the patient ?
	IF YES	Specify
		(several possible answers)
	— in relation to public hospital within NHS
	— in relation to any professional network specialised in cancer care
	— in relation to any private association of cancer patients
	— in relation to private professionals
	— other
		(specify)
45- Did you declare this patient's cancer to an epidemiological register					yes			no
or data base ?
46- Is (was) this patient included in a cancer treatment protocol within					yes			no			dnk
a therapeutic trial ?
47- Did you use any standardized index in order to assess this patient's					yes			no
quality of life ?
If this patient is (or was) not in terminal stage END OF THE QUESTIONNAIRE
If this patient is (or was) in terminal stage BE KIND ENOUGH TO CONTINUE
VII TERMINAL STAGE
48- Where was the patient treated during terminal stage ?
	(several possible answers)
		— at home
		— in a private hospital
		— in a NHS hospital
		— in a palliative care centre
		— in a cancer treatment centre
49- Did you refer the patient to a specialized palliative care unit ?					yes			no
50- Were morphine related drugs prescribed to treat your patient's pain					yes			no
at home during terminal stage ?
	IF YES	Who prescribed these drugs ?
		(several possible answers)
		— you
		— the therapeutic team
		— specialists in pain treatment
51- Did you face problems when referring the patient to in-patient care					yes			no
again during terminal stage ?					no answer
IF YES	— did you succeed in referring to the initial organisation ?				yes			no
	— were you obliged to refer to a new organisation ?				yes			no
	— were you obliged to keep the patient at home ?				yes			no
52- Did the patient die at home ?					yes			no
	IF YES	Did you certify that death had occurred ?			yes			no
53- Have you been in touch with the family after the patient's death ?					yes			no
					no answer
		END OF THE QUESTIONNAIRE
		We thank you for your collaboration
